# Supplementary material for: Economic benefit evaluation of water resources allocation in transboundary basins based on particle swarm optimization algorithm and cooperative game model—A case study of Lancang-Mekong River Basin
Source: PLoS One. 2022 Jul 19;17(7):e0265350. doi: 10.1371/journal.pone.0265350 (PMC9295979; doi:10.1371/journal.pone.0265350)
Supplement: S1 Data — (XLSX) [file pone.0265350.s001.xlsx]

## Sheet: Figure 4
China	16.5	16
Myanmar	2.4	2
Laos	20.2	35
Thailand	18.4	18
Cambodia	15.5	18
Vietnam	6.5	11

## Sheet: Figure 5
China	146.97	113.46	512
Laos	182.77	140	558
Thailand	614.6	480	537
Cambodia	311.48	241.4	541
Vietnam	1170	920.6	526

## Sheet: Figure 6
China	44.5	50.1	55.6	66.8
Laos	58.5	65.9	73.2	87.8
Thailand	562.5	632.8	703.1	843.7
Cambodia	198.6	223.4	248.2	297.8
Vietnam	175.9	197.9	219.9	263.8

## Sheet: Figure 7
China	55667	62626	69584	83501
Laos	115726	130192	144658	173589
Thailand	1450451	1631758	1813064	2175677
Cambodia	453983	510731	567479	680975
Vietnam	747965	841460	934956	1121947

## Sheet: Figure 8
A	69584	0
A+B	296966	144658
A+C	2093568	1813064
A+D	696973	567479
A+E	1112680	934956
A+B+C	2293126	2179437
A+B+D	913769	805643
A+B+E	1398579	1193578
A+C+D	2702842	2607431
A+C+E	3069633	2953422
A+D+E	1813929	1734619
A+B+C+D	2847582	2766584
A+B+C+E	3245718	3136550
A+B+D+E	1986892	1898346
A+C+D+E	3660724	3568579
A+B+C+D+E	3827491	3743159

## Sheet: Figure 9
A	62626	0
A+B	251253	130192
A+C	1912635	1631758
A+D	632386	510731
A+E	990237	841460
A+B+C	2061525	1956184
A+B+D	809128	723727
A+B+E	1251368	1052688
A+C+D	2432535	2338298
A+C+E	2756795	2675631
A+D+E	1632869	1540877
A+B+C+D	2561689	2498126
A+B+C+E	2913877	2831605
A+B+D+E	1782684	1711065
A+C+D+E	3297562	3202576
A+B+C+D+E	3445043	3365395

## Sheet: Figure 10
B	130192	0
B+A	252492	62626
B+C	1968436	1631758
B+D	705137	510731
B+E	1053051	841460
B+A+C	2042948	1882765
B+A+D	765144	635944
B+A+E	1265093	968391
B+C+D	2501943	2346294
B+C+E	2826184	2664350
B+D+E	1705761	1552464
B+A+C+D	2576155	2425684
B+A+C+E	2913496	2764964
B+A+D+E	1783065	1634962
B+C+D+E	3361504	3211694
A+B+C+D+E	3446453	3284271

## Sheet: Figure 11
	X1	Y1	X2	Y2
1	0.01251	-0.00604	0.0207	-0.00606
1+2	1.1233	0.57662	1.10294	0.50156
1+3	2.29651	0.13508	2.29447	0.0623
1+2+3	3.40694	0.79441	3.38304	0.8926
1+2+4	4.5427	0.87419	4.53441	0.91977
1+2+3+4	5.68127	0.83998	5.67195	0.92765
1+2+3+5	6.82106	0.75666	6.82553	0.86539
1+2+3+4+5	7.96987	0.3086	7.98379	0.03504

## Sheet: Figure 12
C	1631758	0
C+A	1882454	62626
C+B	1963796	130192
C+D	2332598	510731
C+E	2675985	841460
C+A+B	2042498	256343
C+A+D	2430268	634935
C+A+E	2758461	981350
C+B+D	2504136	702695
C+B+E	2824362	1053897
C+D+E	3211737	1546749
C+A+B+D	2571624	775365
C+A+B+E	2917283	1256139
C+A+D+E	3287133	1645014
C+B+D+E	3362988	1704988
A+B+C+D+E	3446453	1796484

## Sheet: Figure 13
D	510731	0
D+A	632946	62626
D+B	715835	130192
D+C	2336549	1631758
D+E	1557633	841460
D+A+B	763528	256343
D+A+C	2436957	1884935
D+A+E	1639438	981350
D+B+C	2509826	1962695
D+B+E	1713897	1053897
D+C+E	3215964	2666749
D+A+B+C	2576934	2045365
D+A+B+E	1795689	1266139
D+A+C+E	3286154	2755014
D+B+C+E	3361035	2834988
A+B+C+D+E	3446453	2916484

[truncated: 3 more sheets: Figure 14, Figure 15, Figure 16]
